# Supplementary material for: The Neuroprotective Effect of Neural Cell Adhesion Molecule L1 in the Hippocampus of Aged Alzheimer’s Disease Model Mice
Source: Biomedicines. 2024 Aug 1;12(8):1726. doi: 10.3390/biomedicines12081726 (PMC11351965; doi:10.3390/biomedicines12081726)
Supplement: Supplementary file 1 [file biomedicines-12-01726-s001.zip]

Archive with 1 entries (1 files):
- biomedicines-3077312-supplementary.pdf
